# Supplementary material for: Deciphering the Calcium Code: A Review of Calcium Activity Analysis Methods Employed to Identify Meaningful Activity in Early Neural Development
Source: Biomolecules. 2024 Jan 22;14(1):138. doi: 10.3390/biom14010138 (PMC10813340; doi:10.3390/biom14010138)
Supplement: Supplementary file 1 [file biomolecules-14-00138-s001.zip]

Archive with 1 entries (1 files):
- biomolecules-2800190-supplementary.xlsx
