# Supplementary material for: Deciphering the Calcium Code: A Review of Calcium Activity Analysis Methods Employed to Identify Meaningful Activity in Early Neural Development
Source: Biomolecules. 2024 Jan 22;14(1):138. doi: 10.3390/biom14010138 (PMC10813340; doi:10.3390/biom14010138)
Supplement: Supplementary file 1 [file biomolecules-14-00138-s001.zip › biomolecules-2800190-supplementary.xlsx]

## Sheet: Sheet1
Species	Stage	Tissue/region	Calcium indicator	Acquisition rate	Aq.length	Spike definition	Baseline	Threshold	Duration sec	Reported transient counts	Calcium activity manipulation	Results of Ca2+ activity manipulation	Citation
Medaka fish	Cleavage	Cleavage	Aequorin	Images were generated by accumulating data over variable intervals	-	-	-	-	-	Wave speed (0.48+-0.04 µm/s)	-	-	Fluck et al. (1991)
Xenopus	Cleavage	Cleavage	Dextran-conjugated Calcium Green-1 and dextran-conjugated rhodamine B	0.1Hz, (scans at an interval of 10s)	-	Ratio was analyzed; heatmaps were presented, (1.0-fold as blue, 2.5-fold as red)	Images were median filtered, baseline was an image taken before calcium transients had occurred	-	-	Ratio was analyzed; heatmaps were presented, (1.0-fold as blue, 2.5-fold as red)	EGTA/Heparin (competitive InsP3 receptor blocker)	Calcium waves occur without extraceilular calcium but are blocked by Heparin	Muto et al. (1996)
Xenopus	Cleavage	Cleavage	Fluo-4	1 Frame per 30 s	20Min	Fincrease = Fn − Fn−1, real events = signals/frame with a diameter of >1.5 μm.	Next frame	-	Two types of waves, wave 1 shorter (5 min), wave 2 occurs 20-25 min after cleavage initiation and begins at the animal pole and shows skipping and/or flickering manner of propagation and lasted for about 10 min	No localized Ca signal accompanies the propagating furrow end during the first cleavage	Injected EGTA	In presence of EGTA, both Ca wave 1 and wave 2 were suppressed. However, the first and second cleavages occurred normally. But dibromoBAPTA inhibited furrow formation in dose-dependent manner.	Noguchi and Mabuchi (2002)
Zebrafish	Cleavage	Cleavage	Fura-2-Dextran or Oregon Green 488 BAPTA-Dextran	0.06 hz (1 frame in every 15 second interval) but for OGB and rhodamine, 0.33 Hz (one frame per 3s)	6hrs (A total of 1500 frames)	Data were analyzed using AxoGraph software but details were not reported.	Fluorescent value of Rhodamine	-	-	-	Comparative heatmaps were presented , time between pulses were compared between WT, nebel and Mitochondrial activity inhibitor 3-NP	nebel mutant	Eno et al. (2018)
Zebrafish (Tg[βactin2:GCaMP6s]stl351/stl351 transgenic)	Cleavage - Blastula - Gastrula	Animal pole	GCaMP	0.1-0.06Hz, 1frame per 10-15sec, 3 μm interval z stacks for a total of 50 slices and 15s interval for EVL, and 2 μm interval with 20–30 slices and 10–15s interval for dorsal forerunner cells (DFC) imaging.	upto 8hr (upto 8hpf)	dF/F> 0.4–0.5, objects larger than 20pixels, the contrast between background and active cell was enhanced (but the details were not available).	Mean of pixel values along the recording time	40- 50% of baseline	The Ca2+ transients in DFC exhibited a similar duration to those observed in EVL cells.	Blastula exhibit higher frequency than previously reported, (Blastula 598.1 ± 240.1 transients at 2.5–3 hpf, and early gastrula stages 474.3 ± 212.4 at 6–6.5 hpf transients). Also, activities are restricted to EVL cells. Although frequency decreases (263.1 ± 110.1 at 6.5–7 hpf), calcium activity still occurs until 8hpf.	dorsalized embryos by injecting β- catenin1/H2b-RFP synthetic RNA to one of the marginal cells at 8–16 cell stage; and ichabod/β-catenin2 ventralized embryos	By using a gap junction inhibitor carbenoxolone (CBX), Chen et al., concluded that activity duration is influenced by Nodal signaling indirectly but it is not mediated through Ca2+-induced Ca2+ release.	Chen et al. (2017)
Zebrafish	Cleavage, Blastula and later (myocyte)	Cleavage and myocytes	YC2.60 (ratiometric)	0.1Hz with line-scanning, acquired every 1 min with two-photon, 3D, blastula- 0.2Hz	40min (28 min myocytes)	Change in fluorescence intensities of CFP (donor) and YFP (acceptor) (whole embryo data) were plotted.	FRET signal	-	20–35 s, (blastula)	The spikes that are confined in several cells at most, occured only at enveloping layers (EVL)	-	-	Mizuno et al. (2013)
Zebrafish	Cleavage -Segmentation (> 11 hpf), for fluorescent imaging late stage 4-7 embryos	Dorsal, ventral during early development, Hindbrain, trunk, tail	R-aequorin h-aequorin, for ratiometric imaging calcium green–1 dextran and Texas red	Luminescence was accumulated continuously, with 15-min counts centered over each time point	6hrs	Luminescence twice the resting level	Luminescence from BAPTA buffered droplets containing comparable levels of free Ca2+ and of aequorin (droplet dummies)	200% of the baseline	10–200s (upto 20Min)	The calcium green/Texas red ratio was color-coded in a Blue to red (ratio of 1.0 –1.1), in which red represents the calcium concentrations. On average, the dorsal region has a 9% higher ratio than the ventral region.	Embryos were injected with BAPTA at 1cell stage (zygote).	all signs of development were blocked when BAPTA was injected at 1 cell stage, but at low concentration, it resulted in reduced eyes, hearts and impaired overall differentiation patterns	Creton et al. (1998)
Oikopleura dioica embryos	Cleavage - early tailbud	Cleavage - early tailbud	Fluo4 + GCaMP6s	4Hz (4fps)	-	Linear fitting curve	The average of the baseline fluorescence in 50 frames prior to each transient.	-	3s average duration	Inter-peak interval were analyzed. Inter-peak interval at gastrula stage was ~2.54+- 0.22	Zero Ca2+ sea water, Divalent cations (Cd2+ and Ni2+), T-type Ca2+ channel blocker mibefradil and connexin gene expression (a half channel of the gap junction)	Treatment resulted in uncoordinated disrupted embryonic development (did not pursue further). Connexin mRNA knockdown resulted in disruption of calcium wave synchronization with more than 10-fold higher propagation only along anterioposterior and left-right axis. Connection knockdown reduced both gastrulation success and overall development.	Mikhaleva et al. (2019)
Drosophila	Stage 5 (cellularization)	Embryo	CaGr and Texas red	-	6hrs (but focused at stage 5)	-	Ratiometric	-	-	On average 9% higher ratio on dorsal side	Embryos were injected with BAPTA and dibromo-BAPTA. In addition, calcium imaging was performed in the following mutants: pipe, Toll10B, dl, Dpp, and punt.	BAPTA treatment impaired specification of the dorsal-most region, amnioserosa. In addition, in pipe, Toll, and dorsal mutant embryos the dorsal enriched calcium gradient was inhibited, but was unaltered in decapentaplegic (dpp) or punt mutants.	Creton et al. (2000)
Zebrafish	32-128-cell stage	Blastula	Fura-2-dextran	4 frames/Min (260 frames)	65 min	Surface plot representation showing the number of Ca2+ transients were shown. Specific definition of a transient was not available.	Control embryos & WT embryos	-	-	-	hec mutant embryos	5- to 10-fold higher number of intracellular Ca2+ EVL transients occur in hec mutant embryos than in wild-type embryos.	Gingerich et al. (2005)
Zebrafish	Bastula	Blastula	Fura-2 and Texas Red lineage marker	0.1 to 0.06 Hz (1 frame per 10- to 15-s)	45 to 75 min (10 to 20 min after pharmacological treatment)	A cell with a significant increase in fluorescence intensity compared to control (how was significant determined was not reported)	Ratio image or measurements prior to addition of inhibitor)	-	-	on average 2 events/min, no obvious differences in endogenous Ca2+ activity between D-V during the cellular blastoderm stage	Inhibitors L-690,330 (which is a competitive inhibitor of a key enzyme responsible for hydrolysis of inositol monophosphate to generate free inositol, the inositol monophosphatase (IMPase).	While in L-690,330-injected embryos show less number of transients compared to control (average of 0.7 new transients/min), exposure to thapsigargin prior to the 32- to 64-cell stage led to cleavage arrest.	Westfall et al. (2003)
Zebrafish	Blastula	Animal pole	Calcium green-1 dextran and rhodamine B isothiocyanate-dextran, and aequorin	0.25HZ	~45 min (from approximately 3.0 to 3.75hpf)	Ratiometric analysis using calcium green1 dextran and rhodamine dextran	Rhodamine dextran signal	-	30–100s	~ 20 transients/cell (from 3 to 3.75 hpf); ~0 transients from deep cells; 92% cells exhibited aperiodic calcium transients in EVL (Mean inter-transient interval =25.16, seven series of transients in three embryos, the mean ± SEM inter-transient interval and amplitude were 20.5 ± 3.8 min and 40.2 ± 3.1%, respectively	Embryos were treated 5,5′-difluoro BAPTA AM; DFB), or the Ca2+ ionophore (A23187), which downregulate and upregulate calcium transients respectively. Also, thapsigargin, 2-APB and U73122 (antagonists of Ca2+/Wnt pathway) and Wnt-5A (agonist of this pathway) were used.	Wnt-5A upregulated the EVL-restricted Ca2+ transients, 2-APB downregulated the Ca2+ transients. As a results enhanced/slowed cell shape-change processes.	Zhang et al. (2011)
Zebrafish	Blastula-Gastrula	Animal pole	Calcium Green dextran and NuCa-green (for nuclear activity measurements)	0.1Hz for calcium green, 0.2Hz for NuCa-green	40-150Min	<75sec long, rising phase dF/F>16% in 10sec and falling phase <-8% in 10 sec	Three type of analysis: (1)s=y(fn+1-min[fn=1,fn]), where s is resulting pixel intensity, fn and fn+1 are pixel intensity values in subsequent images, and y being a contrast index with y=7 to 10. (2) analyzed local fluorescence intensities as a function time, where local intensities was the average of intensities in squares of 15x15uM. (3) sum of 450 images that were acquired during imaging period…	dF/F increase >16% and decrease <8% dF/F; also visualized cells with with intensity >20%.	20–50s (at mid blastula period)	Cellular and nuclear activity frequency, size and patterns were similar, but spike frequencies were highly variable. Cells exhibited none to >16 spikes/ hr (at the end of blastula)	-	-	Reinhard et al. (1995)
Zebrafish	Blastula and gastrula	Dorsal, ventral, right, left ectoderm	Calcium Green-1 dextran and rhodamine B dextran	-	-	20% increase in fluorescence intensity	rhodamine B dextran signal	20% increase in baseline	80min slow, fast ~4min	Approximately 50% activity on dorsal, ~25 on ventral side, rest on right and left sides	Antagonists of IP3Rs and RyRs (dantrolene and ryanodine), as well as the Ca2+ buffer, 5,5′-dibromo BAPTA (DBB), and the sarco/endoplasmic reticulum Ca2+ ATPase- (SERCA-) pump inhibitor, thapsigargin (Tg).	Treatment with 2-APB and DBB inhibited E-YSL Ca2+ activity as well as embryo development. But ryanodine and dantrolene treatment have no significant effect either on both Ca-activity or embryogenesis. Tg treatment resulted in increased Ca2+ activity in the YSL, severely disrupted the endogenous E-YSL Ca2+ activity and embryo development.	Yuen et al. (2013)
Zebrafish	Blastula-Gastrula	Animal pole	Calcium green-1 dextran and F-aequorin	0.25HZ for Calcium green-1 and rhodamine imaging (acquorin imaging was also performed)	15min - 6hrs (15Min for calcium green-1 dextran, for acquorin ∼ 6 hpf, Blastula stage)	For five representative embryos, the image sequences were analyzed manually first; based on which an algorithm was developed to identify clusters of activity	Baseline was intensity values of a cell or a group of cells at the resting level. However, definition of the resting level was not reported.	square root of the dF/F0, specific threshold was not reported.	23.03 ± 0.39 s and 2.49 ± 0.03 fold Ca2+ increase; no difference in duration and fold change between 4 quadrants.	Ventral Q ~ 5, RL: Q ~10, dorsal ~15-20 transients per 15 min, for about 30 min, then no difference in event frequency during gastrulation. Also, frequency decreased compared to blastula (~5 counts/15min)	agonists/antagonists of Ryr, IP3R, PLC, FGF and PDGF, GPCR, Wnt/Ca2+ pathway, Wnt/b-catenin and FGF pathway	Post-MBT superficial epithelial cells' Ca2+ transients are generated via the IP3 signaling pathway, inhibition resulted in misalignment of microtubules and gastrulation failure	Ma et al. (2009)
Xenopus	Blastula-Gastrula - neural plate	Dorsal ectoderm	f-aequorin	Images were created with integration periods of between 0.5 and 240 seconds	12hr	>10 photon	approximately 10 “noise” photons per sec	-	38 ± 11 to 175 ± 55s	4±2 transients and 84±12 at stages 8 and 11 respectively. Wave frequency was 11–12 waves per h, first two spikes were 95 and 125 min long, Wave frequency varied between embryos.	Antagonist R(+)BayK 8644 and noggin treatment	R(+)BayK 8644 inhibited the calcium transients during gastrulation (5±3 photons/second versus 43±18 photons/second for controls), which impaired formation of the anterior nervous system and reduced expression of neural genes Zic3 and NCAM.	Leclerc et al. (2000)
Zebrafish	Blastula - Gastrula - Segmentation (30% epiboly to 12 somite stage)	Yolk cells	f-aequorin	Images were created with data integration times between 0.5and 240 sec.	10 h (from 30% epiboly to 12 somites.)	Baseline: approximately 10 “noise” photons per sec for the area covered by the embry.	approximately 10 “noise” photons per sec	-	45–90s (wave durations and interwave intervals were analyzed)	Periodic waves propagate (4–5 μm/sec, in every ~12min, lasted for ~6min) around the blastoderm margin in gastrula.	-	-	Gilland et al. (1999)
Drosophila	Early embryos (stage 5, cellularization) to 5 h ael (stage 10, end of germ band elongation)	Dorsal, ventral, right, left ectoderm	GaGr, GCaMP	1-0.1Hz (1-10sec interval between frames)	1 to 36 hr	An increase of fluorescence intensity larger than the standard deviation of the fluorescence signal in a given cell	Background was defined as the embryo free region	1SD	25 seconds using CaGr and 50 seconds using GCaMP	97% of events were calcium spikes (1084 spikes in 60 embryos)	Transient mechanical flattening, water injection, EDTA and BAPTA	Physical pressure induces calcium spikes; injection procedure and amount of injected volume impacted the number of spikes	Markova et al. (2015)
Zebrafish	Gastrula	Gastrula	f-aequorin and calcium green-1 dextran	0.033Hz (1 frame every 30s); visualized data binning 60 s of luminescence every 10 s.	~45Min	First, three sampling regions were selected; pixel values were plotted against time, then peaks in the trace were selected to identify wave parameters, including wave velocity. Peak selection parameters were not reported.	-	-	Inter-wave interval of ~4 min at 50% epiboly, ~2.6min at 90% epiboly	-	-	-	Webb and Miller (2003)
Xenopus	Gastrula	Dorsal marginal zone (DMZ) explants explants at gastrula staqge (stage 10.25)	Calcium Green	0.05Hz, 8sec scans every 20s	Upto 85min	dF/F ratios were analyzed	Baseline was manually chosen from apparently not active region	-	<90 s (spikes) and upto 8 min waves	Waves initiated in 2–4 adjacent cells, propagated to 15–20 cell in diameters at a rate of ~5 μm/s, and subside over 8 minutes. In DMZ, on average 0.71waves/hour. High variation was reported, with ΔF/F0 values of over 3 in amplitude.	Pharmacological inhibitor of the ER calcium ATPase, 2,5-di-(t-butyl)-1,4-benzohydroquinione (BHQ)	BHQ abolished the calcium activity as well as inhibited the convergent extension but did not affect cell fate.	Wallingford et al. (2001)
Xenopus	Gastrula (stage 10.5)	Keller explant, Chordamesoderm and lateral mesoderm	G-CaMP4.1 and Fluo-4 AM	0.025Hz (every 40s)	5-6hrs	-	-	-	Waves last over 2 minutes in area over 10 cells (flashes lasted for 10 to 90 sec), GCaMP activity were small and lasted only 10-20 seconds	~2-10 transients (flashes)/min for GCaMP and 5-25 for Fluo4-AM flashes/min. Notochord boundary areas exhibited 71% of total activity, newly formed boundary cells exhibited smaller flashes.	Physical forces were applied on a chordamesodermal explant with a glass needle. Plus, P2Y11 Morpholino.	Physical forces resulted in frequent intracellular calcium elevation; P2Y11 MO injected groups showed less frequent calcium activity	Shindo et al. (2010)
Ciona robusta	Gastrula - late tailbud III	Embryos	GCaMP6s and FM4-64 plasma membrane marker	1-0.5Hz (1 frame per1–2 sec)	7.5hr	Events were manually counted. However, observations were confirmed using ratiometric metric	FM4-64 plasma membrane marker intensity	Manual plus ratiometric	39±4s in neurogenic cells, visceral ganglion precursors showed rhythmic events with duration and the inter-transient time of 22±4 and 71±6 (mean±s.d.)s respectively.	0.46± 0.13 spikes/min in lateral neural plate 0.80±0.16 in VG (spike counts varied from 2 to 29)	Embryos were treated with either ionomycin (ionophore) or EGTA	Ionophore increased the fluorescence intensity increased 2 to 2.5 fold in whole mount gastrula and late tailbud embryos. This study did not futher pursue the impact of ionomycin and EGTA	Akahoshi et al. (2017)
Xenopus embryo	Gastrula/early neurula	Leading edge mesoderm (LEM)	Yellow cameleon (YC)-Nano	15s to 2 min (scanning every 15–120 seconds)	0.5–3 hours	Ratiometric value of FRET-based Ca2+ indicator yellow cameleon (YC)-Nano/ memMarker greater than the baseline	Moving median of ratio between Ca2+ indicator yellow cameleon (YC)-Nano/ memMarker after background (average intensity of an empty region) subtraction.	Moving median	180–210 sec (Mostily, but the duration ranged from 60sec to several minutes)	In LEM, ~1event/min, 76% of 59 events from 2 embryos were waves, the leading cells in the first row showed a much frequency of Ca2+ events than cells in the second or third row.	Applied ionophore Ionomycin or BAPTA-AM to the DMZ explants;	While Ca2+ manipulation resulted impacted the LEM migration during gastrulation, ionomycine treatment did not impact cell-to-cell adhesion and mesodermal differentiation. But, BAPTA treatment reduced the cellular protrusion size during gastrulation.	Hayashi et al. (2018)
Zebrafish	Gastrula	Gastrula	Oregon Green BAPTA-1 dextran and Texas Red dextran	-	20min	[Ca2+]i was determined by using Kd and ratio values (Ca2+ = Kd(R − Rmin)/(Rmax − R), with Kd = 620 nM, R = measured ratio, Rmin = 0.7, and Rmax = 4.1). Then ratio images were analyzed as pseudocolored ratiometric images	Texas Red dextran intensity values	-	-	On average 5.7/20 min	Embryos were treated with thapsigargin (the ER Ca2+ pump inhibitor)	Thapsigargin treatment did not have a significant effect on the number of Ca2+ transients (averaged 5.7/20 min in the DMSO and 6.2/20 min in thapsigargin-treated embryos but thapsigargin induced overall increase in Ca2+ in embryonic regions.	Kreiling et al. (2008)
Xenopus	Neurula	Neural plate (neural tube closure)	R-GECO1.0 and EGFP (residue values of regression/px between the R-GECO1.0 and EGFP signal were analyzed).	0.05 or 0.025 Hz	Upto 6h	R-GECO ratio threshold value of 1.25 (and 50< objects < 500 pixels, 1.33micron/pixel).	Ratiometric	125% of baseline	Upto 100s, waves propagated at 3.3±0.94 µm/s	Single-cell Ca2+ transients were more frequent in the late phase than in the early phase of neural tube closure. Maximum cross-correlation between tissue movement and R-GECO1.0 at lag 20s in time.	Embryos were treated with 2APB (IP3R inhibitor) and nifedipine (VGCC inhibitor).	2APB suppressed both the single-cell and multicellular transients but nifedipine suppressed only unicellular calcium activity.	Suzuki et al. (2017)
Xenopus	Neurula	Neural plate (neural tube closure)	GECO-RED and mRNAs encoding membrane-GFP	0.1 Hz	~150 min	-	-	-	26 ± 3 s	0.25 ± 0.01/min (near the neural folds), 0.11 ± 0.006/min (away from the neural folds). Activity events were restricted to the neuroepithelium.	Ectopic expression Lulu is sufficient to induce AC in epithelial cells.	Actively constricting cells (97.5%) that express Lulu-GFP show cell-autonomous Ca2+ events (which authors call flashes) generate ectopically, but not the neighboring control cells.	Christodoulou and Skourides (2015)
Xenopus	Neurula	Neural plate (neural tube closure)	GCaMP6s	0.1Hz	2hr	2 times the noise, (Borodinsky et al., 2004; Borodinsky and Spitzer, 2007; Belgacem and Borodinsky, 2011; Swapna and Borodinsky, 2012).	-	2	30–80 s	~100 transients per hour, central neural plate shows frequent events, frequency increases with the progression of neural plate folding.	Treated embryos with D-AP5, anti epileptic drug Valproic acid (VPA) and NMDA+VPA, no drug, Ca2+-free saline; and unilaterally injected with GluN1-Mo.	Glutamate or NMDA treatment induces acute calcium transients, but D-AP5 (a NMDAR antagonist) and VPA reduced transient, NMDA+VPA rescued partially	Sequerra et al. (2018)
Chick and Quail	Neurula (neural plate)	Neural plate	Rhod2, Fura2, Fura-Red/Fluo4 mixture	-	-	-	-	-	-	-	Embryos were treated with ionomycin or expressed Calfacilitin-IRES-GFP construct. Also, treated embryos with nicardipine, selective blocker of L-type calcium channel	Neigher Calfacilitin nor ionomycin beads induce Sox2 in the more peripheral area opaca epiblast suggesting that Calfacilitin and Ca 2+ are not sufficient for neural induction	Papanayotou et al. (2013)
Xenopus	Neurula, and late neural tube -- Spinal cord development	Spinal cord (intact neural tube and culture started at early neurula stage 15)	Fura 2, Fluo-3, Fluo-4	0.2-0.066 Hz (1 frame in every 5-15seconds), This is a protocol, recommended acquisition rate 0.1Hz at 5- to 15-sec intervals for the 10- to 30-sec duration spikes	at least 15 min	150% of baseline, but 10% for filopodial activity	Fluorescent values recorded from samples loaded with Fluo-3-AM or Fluo-4-AM but not caged compounds.	150% or 10% of the baseline	10- to 30-sec duration spikes; Growth cone activity vs spikes (33 ± 4 sec vs. 9 ± 1 sec) on average.	Higher frequencies of events in growth cone than in soma	-	-	Spitzer et al. (2013)
Xenopus	Neural tube/tailbud	Neural tube (Stage-23 to -26)	GCaMP6s	0.2 Hz	30Min	Embryos were imaged in absence and presence of 1 μM veratridine, voltage-gated Na+ channel agonist. Traces before and after treatment were compared using paired t-test	(Borodinsky et al., 2004)	-	-	~15-30% of total imaged cells spiked at least once, on average ~5-7 spikes/hr in each of these cells	Shh treatment induced calcium spike activity but in presence of VGCC blocker or calcium chelator, shh fails to increase calcium spikes	Expression of SmoM2 increases Ca2+ spike activity. Also, recombinant N-terminal Shh peptide (N-Shh) acutely increases Ca2+ spike activity in a dose-dependent manner	Belgacem and Borodinsky (2015)
Xenopus	Neurula, and tailbud -- Spinal cord development	Spinal cord (RB,DLI, MN and VI neurons)	Fluo-4	0.2Hz	1hr	Gu and Spitzer 1994	-	-	-	Spinal cord neurons exhibited 2-8 spikes per hour.	Bilateral expression of human inward rectifier K+ channel and voltage-gated rat brain Na+ channels (rNav2aa and rNav2ab)) (alpha beta)	Total number of spiking cells were analyzed, spiking suppression resulted in more number of excitatory cells; spiking enhancement resulted in more number of inhibitory cells. Suppression of Ca2+ activity by hKir2.1 resulted increased number of ChAT-IR and vglut-IR, and enhancement of activity by rNav2aα and rNav2aβ resulted increased Gly-IR and GABA-IR cells. Cites Gu and Spitzer 1994 for neural …	Borodinsky et al. (2004)
Zebrafish	Neurula, and tailbud -- Spinal cord development	Spinal cord	GCaMP6f	4Hz (but volumetric imaging at 18 Hz for five 10-min time windows in 30-min intervals)	5hr	ΔF/F trace that satisfied either of the two tests: contributed more than 0.3 to the factor loading. and above the background noise (Kolmogorov-Smirnov test) p < 0.05 against white noise	20th percentile of a sliding time window of 61 time points	0.3 to the factor loading in factor analysis or P<0.05 in KS test against background	-	-	Embryos expressed mem- brane-tethered alpha-bungarotoxin mRNA, which blocks muscle activity. Synchronized activity was blocked by ablation.	correlation of activity in A and P decreased after ablation (lesion)	Wan et al. (2019)
Xenopus and Ciona	Neural plates (Xenopus), Neurula to late tail-bud stages (Ciona)	Neural plate	GCaMP3	Xenopus 1HZ , and Ciona 0.1Hz	Xenopus for 8-10Min and Ciona 30-min to 1-hr	Fluorescent above a threshold of 30% of baseline	Mean of RFU values in ROI	30% of baseline	33S (In Xenopus).	Spiking incidence was ∼50%, ROIs of size 10-20 cells. CAV3.2 (TTCH) morpholino reduced the incidence, duration and amplitude of transients but not the frequency.	In a screen for spontaneous mutants in wild-collected Ciona with an open brain phenotype, cis-regulatory region of CAV3 gene (T-type calcium channel) was found to be mutated. CRISPR/Cas9 was used for genome editing plus CAV3 MO was used to knock down CAV3.	CAV3.2 knock down resulted in lower number of active cells (~55% vs ~25% active cells). Also, the amplitude was lower but frequency of transient was unchanged. CAV3.2 MOs produced open brain phenotypes in 80%–100% of injected embryos in dose dependent manner in both Ciona and Xenopus.	Abdul-Wajid et al. (2015)
Xenopus	Neural tube/tailbud (Stage 23–26)	Spinal cord	Fluo-4 AM	0.2Hz	30Min before and after treatments but for BMP4/7 & Noggin three sets of 20 min	Ca2+ events were assessed by comparing two recordings using a paired t test (Belgacem and Borodinsky, 2011 and Borodinsky et al., 2004)	-	-	-	Spike incidence 12 ± 2 vs. 6 ± 0.7 ventral vs dorsal neural tube, spiking frequency of those cells was 7 ± 0.8 vs. 3 ± 0.4 spikes per hour	Suppressed Ca2+ spike activity with voltage-gated Na+ and Ca2+ channel blockers, and enhanced spiking with veratridine (a Na+ channel agonist that depolarizes neurons and promotes activation of Cav)	Suppression resulted in increased number of cells that expressed Lh2A/B (BMP signaling pathway kinase, LIM, homeo- domain transcription factor expressed in dorsal commissural neurons) and extends this phenotype to more ventral domains	Swapna and Borodinsky, 2012
Zebrafish	Tailbud (18-20hpf)	Spinal cord	GCaMP3	4Hz	4 minute imaging in every 30 min	First zscore of the ∆F/F values were calculated; then activity events were detected as- first, the rise in fluorescence over a 1-second interval that exceeded an empirically determined threshold, then enents were refined using a nonlinear, least-squares fitting algorithm in MATLAB with a a cubic spline, double exponential kernel and and the timing and amplitude .	-	Empirically determined threshold	Activity duration was calculated as the width at half maximum for the fitted event kernel	-	To hyperpolarize neurons in response to yellow light, the genetically encoded light-driven chloride pump NpHR was used along with GCaMP3	Spontaneous calcium events in fish that expressed NpHR were blocked (66% and 53% reduction at 18dpf and 19dpf respectively) and a substantial reduction in pairwise ipsilateral correlation at 20.5-22hpf. Also, a larger proportion of active cells were reported with an immature phenotypes	Warp et al., 2012
Xenopus	Neural tube stage	Spinal cord	Fluo4-AM	0.2Hz	30Min	Calcium transients were initially identified by eye; But later, spikes were defined as an event with the amplitude 200% of the baseline variation during the previous 10 min and the rise time was complete within 5 s (image acquisition time). Spike frequency and incidence were analyzed.	Variation in previous 10 min	200% of baseline	-	Lower percentage of Spike incidence on the muscle side of the culture (5% vs 32% and 28%)	Cells that expressed human Kir2.1 channels were used. In addition, Veratridine was used to enhance spiking activity by blocking sodium channel inactivation and BgTx was used to block postsynaptic activity mediated by acetylcholine receptors	Blocking muscle activity rescues noncholinergic neurotransmitter expression	Xiao and Spitzer, 2010
Chicken	Late embryogenesis HH Stage 11 (neural crest cells migration)	Neural crest cells	GCaMP3 and mCherry	0.033Hz (1 frame every 30s)	4-10hr	Baseline: mean intensity in the frame preceding the calcium transient. Spikes were identified manually using spot detection function in Imaris	Mean intensity in the frame preceding the calcium transient.	Spot detection function in Imaris	0.2–60s	~(21% of Migratory trunk neural crest cells spiked, 0.52 transients/h/cell), cranial neural crest cells (2% cells, at a rate of 0.24 transients/h/cell). In the neural tube ex vivo (26%). Higher dF/F values were clustered near presumptive sympathetic ganglia (SG) (top 5% of ΔF/F0 values, 37 events).	Blocked N-Cadherin near the SG	Inhibition of N-cadherin reduced the number of calcium transients, which ultimately resulted into disaggrigation of sympathetic ganglia (SG).	McKinney and Kulesa., 2011
Zebrafish	18-20ss	Neural tube (midbrain–hindbrain boundary)	GCaMP6s	0.1 to 0.033 Hz (1 frame per 10–30s)	10-120 minutes (on average 35 min/embryo)	-	-	-	-	At stages 18, 20 and 24ss, approximately 22, 7 and 3 events per hour occurred in MHB, also apical-basal cell length decreased immediately after occurrence of a Ca2+ event.	Embryos were treated with 2-APB (an inositol triphosphate re- ceptor (IP3R) antagonist that blocks Ca2+ release from the endoplasmic reticulum), and Thaps (a sarcoplasmic and endoplasmic reticulum Ca2+ ATPase (SERCA) inhibitor).	Midbrain–hindbrain boundary constriction (MHBC) cell boundaries were reduced by Thaps treatment and 2-APB upregulated cell length	Sahu et al. (2017)
Xenopus	Tailbud	Spinal cord	Fluo-4	0.2 Hz	1 hr	The rise time was completed within 5 s and the amplitude exceeded 20% of dF/F0, more than twice the standard deviation of the baseline during the previous 10 min. While the definition of a baseline is missing, the figure shows approximately minimum value of the activity trace.	-	2SD of the baseline	-	Spiking incidence was reported to be ~45% in control group	hKir2.1-mCherry-expressing neurons and a number of tyrosine kinase inhibitors were used.	hKir2.1 mRNA suppressed Ca2+ spike activity, which resulted in generation of an increase in the number of glutamatergic neurons and a decrease in the number of GABAergic neurons. However, BDNF treatment resulted in the opposite phenotype.	Guemez-Gamboa et al. (2014)
Mouse	E8.5	Neuroepithelium (Five spots per embryo)	Fluo-4 AM or Indo-1 AM	2kHz (Sampling rate)	-	Ratiometric analysis using two indicators	Fluorescent signal of Indo-1 AM	-	-	High glucose resulted in elevations of [Ca2+]i compared controls. T-type Ca2+ channel blockers, mibefradil, did not increased Ca2+]i but reduced the neural tube closure defect rates in hyperglycemia-induced NTDs in mouse embryos.	Blocked T-type Ca2+ channels with mibefradil, but not L-type with verapamil	mibefradil treatment during pregnancy reduced NTD rates in the embryos.	Zhao et al. (2019)
Xenopus tropicalis	Tailbud	Spinal cord	Fluo-4	0.2Hz	0.5hr (1hr older culture)	Rise time (within 5 s to peak) and amplitude (2 SDs from the baseline noise fluorescence); baseline definition was missing	-	>2SD of baseline noise	-	~3 to 10 spikes per hour; spiking incidence ~3-10%; total imaged neurons 60 –100 neurons (3-10% were active, not active cells were discarded)	modulated Na+, K+ -ATPase (composed of alpha1, beta1, beta2, beta3, and gama subunits) activity to investigate expression of neural genes, Notch1, Olig2 and Olig4; Knockdown of beta3 subunit reduces calcium spiking (1.2 +-0.7% of neurons spike per hour on the beta3 MO-treated side, 3.5 +- 1.4% on the control side. Incidence was 11.8+-1.9% but beta3 knock down resulted in 0.6+-0.4%/h.	Beta3 knockdown resulted in decreased expression of drai1, other genes (Notch1, Olig2, and Olig4 expression were not affected).	Chang and Spitzer (2009)
Xenopus	Tailbud (Stages 25-28)	Spinal cord	Fluo-4	0.2Hz	30Min or 1hr	Incidence >2 SD from the mean; ventral, 21 ± 7%; dorsal, 15 ± 7% were excluded from further consideration."	Values lying outside the normal distribution	2SD?	-	~2spikes/hr dorsal, ~6spikes/hr ventral, (incidence was shown ~20-35% but in supplementary figure 100% was shown )	Morpholinos were used for glutamic acid decarboxylase 65 (GAD65 & GAD67). In addition, GABA receptor antagonists such as bicuculline and phaclofen were used.	GAD knockdown (MO-injection) reduced the incidence of calcium spike activity on both the dorsal and ventral surfaces. But the spiking frequency reduced only ventrally.	Root et al. (2008)
Xenopus	tailbud (Stages 18-30); in vivo imaging stage 19	Spinal cord	Fluo-3 AM	0.2Hz	1hr	150% of baseline	-	150% of F0 (baseline); F0 was defined as fluorescence intensities at 0mM calcium. mage, using the equation [Ca2+] = Kd((R - Rmin)/(Rmax - R))Fs/F0. Fs and F0 are fluorescence intensities at 380 nm in 0 and saturating [Ca2+]. Rmin and Rmax are ratios of fluorescence excited at 340 and 380 nm under experimental conditions. Kd was 135 nM . Spike rise time was time interval between initiation point a…	spike 11 ±1 sec and wave 2.9 ± 0.2 min but waves in growth cone of 33 ± 4 s	24±0.3 spikes and 2.1± 0.2 waves/hr on average, incidence 50% on the ventral surface of the spinal cord, average spike frequency was 10 spike/hr but both incidence and frequency declined to 20% and 2/hr respectively at tailbud stage	Ni2+ Mg2+, 1mM Ca2+ solution and 10mM Ca2+ solution, and TTX;	Ni2+ reduced spikes incidence, but not waves but Ni2+ had no effect on matured neurons.	Gu et al. (1994)
Xenopus tropicalis	Tailbud- hatching	Spinal cord	Fluo4-AM (Cites Borodinsky et al., 2004 and Chang and Spitzer 2009)	-	-	-	-	-	-	-	Myc-tagged human KCNJ2 (inward rectifier potassium channel, Kir), which hyperpolarizes neurons was used to suppress calcium spiking unilaterally,which hyperpolarizes neurons.	Suppression of Ca2+ spikes resulted in an increase in the expression of the t-cell leukemia homeobox-3 (tlx3) gene (both the area of expression and levels), knock down of which using morpholinos resulted in increased number of GABA- & decrease in vGlut1 immunoreactive neurons. Overexpression of tlx3 has an opposite effect.	Marek et al. (2010)
Xenopus	21-25/26	Spinal cord (Rohon Beard neurons, ventral motor neurons and ascending interneurons on fascicles)	Fluo3	0.066Hz (15-s intervals)	50 & 70 min traces were shown	Fluorescence increases to 150% of baseline, and noise was defined as the mean of130% of baseline	Baseline growth-cone [Ca2+]i recorded at least 15 min before release of caged compounds	150% of baseline	~30s to peak	0.4 +- 0.2 transients per hr	Caged-BAPTA was used	Axon extension often stalls or growth cones retract at `decision regions' in vivo, they exhibit higher frequencies of Ca2+ transients during stalled growth (10+-1 transients). BAPTA release (suppression of calcium transients) accelerates axon outgrowth.	Gomez and Spitzer (1999)
Xenopus	Stage 20 to 22	Neural tube	Fluo4-AM	0.06 to 8 Hz	-	Events exceeding 10% of baseline fluorescence	Fura-Red signal	10% increase from the baseline	-	Active filopodia generated transients at 9.2 ± 1.1/min	0 mM Ca2+ , 10mM NiCl in presence of 2mM Ca2+, BAPTA, voltage-gated Ca2+ channel blockers (VGC), NiCl, nifedipine, conotoxin, and agatoxin) or Ca2+ store release with thapsigargin (TG).	Filopodial transient frequency was unaffected by channel blockers but the average transient frequency decreased and abolished in media with in 0 mM Ca2+, with 10 mM NiCl in the presence of 2 mM Ca2+ or by intracellular Ca2+ chelation with BAPTA	Gomez et al. (2001)
Xenopus	Embryos at stages 28 and 35/36	Hindbrain serotonergic neurons	Fluo4-AM	0.2Hz	30Min or 1hr	Spikes are events with rise times ≤5 s and amplitudes > 3SD of the noise; definition of noise is missing ; spike incidence and frequency were analyzed.	-	3SD	Control, 32 ± 1 s; 5-HT, 8 ± 1 s	~28% vs 15%, 5 vs 3 spikes/hrSpike incidence was reported	Constructs for hKir2.1, hKir2.1-GFP, rNav1.2, and xLmx1b DNA were transcribed in vitro and coinjected with a tracer either Cascade Blue or Rhodamine	Higher incidence at stage 28 than embryos at st 36 st. Both incidence and frequency were higher in embryos that expressed Nav mRNA lower in embryos that over express Kir mRNA.	Demarque and Spitzer (2010)
Xenopus	Stages 39, 40, and 41 for the VSC and at stages 27, 28, and 29/30 for the spinal cord.	Spinal cord (dopaminergic neurons in ventral suprachiasmatic nucleus)	Fluo4-AM	0.2Hz	30Min	Transients that increased in fluorescence 2× the baseline with a single-frame rise time.	-	200% of baseline	-	-	Human inward rectifying potassium channel and the rat voltage-gated sodium channel were used	Nav mRNA-injected embryos showed an increased but Kir mRNA-injected embryos showed decreased number of TH+ cells.	Velázquez-Ulloa et al. (2011)
Xenopus	Stages 35–42	Midbrain dopaminergic neurons	Fluo4-AM	0.2Hz	1hr	-	-	-	-	Calcium spikes occur with a15% incidence	Overexpressed inward rectifier potassium channels (human Kir2.1) or voltage-gated sodium channels (rat Nav2aab) to suppress or enhance calcium spiking	Enhanced activity increased but suppressed activity decreased the number of TH neurons in and around the VSC.	Dulcis and Spitzer (2008)
Xenopus	Stage 22-24,	Spinal cord ( ventral surface)	Fluo4-AM	0.2Hz	1-3hrs, 30min periods	Transients that reach their peak within 5 s, and the peak amplitude is more than twice the standard deviation of the noise	-	2SD	-	~10spikes/30 min at 14.5C, ~5 spikes/30min at 22.5 & 26.5C.	Imaging was performed at three different temperatures, 14.5°C, 22.5°C, and 26.5°C ± 0.5°C	Cold treatment resulted in a 2-fold increase in the number of HB9-expressing cells (HB9 transcription factor necessary for spinal motor neuron differentiation and maintenance) as well as increased Ca2+ spike frequency of embryonic ventral spinal neurons	Spencer et al. (2019)
Zebrafish	3-4 days post fertilization	Brain expressing pan-neural GCaMP7a	GCaMP7a	0.25 Hz, 2 Hz for functional imaging	1 hr and 20 min	-	-	-	-	This is a protocol, 3D-rendering of the whole brain was presented, no quantitative results were reported	-	-	Cho et al. (2023)
Zebrafish	2-3 days post fertilization	Subpallium and Olfactory Bulb	GCaMP6f	1Hz	30Min	Transients where the peak is greater than 2.5 times the standard deviation in addition to the baseline, Transients where the peak is greater than 2 times the standard deviation in addition to the baseline and that last greater than 3 seconds in duration	-	2SD of the baseline, 2.5SD of the baseline	3s	-	Imaging was performed in embryos treated with veratridine (increased calcium activity) a cocktail of tetradotoxin, ω-conotoxin, nifedipine, and flunarizine (TCNF) (which decreased calcium activity) or no treatment (control)	Embryonic neural excitability proxied by calcium transients was correlated with the number of dopaminergic neurons in the subpallium but not in the olfactory bulb, and decreased embryonic neural excitability was correlated with the number of dopaminergic neurons in the subpallium and in the olfactory bulb.	Bataille et al. (2023)
Xenopus	Gastrula and Neurula	Gastrula and Neural Tube	GCaMP6s	-	-	-	-	-	-	-	Manipulation of calcium signaling with bioelectrical manipulation	Both hyperpolarization and depolarization of embryos led to increased calcium signaling and increased cell motility	McMillen et al. (2020)
Mouse	E14.5-E18.5	Rbp4-Cre cortical neurons	GCaMP6s	5-10 Hz	10Min	-	Subtracting a rolling mean spanning 12.5 seconds (for E13.5) or 62.5 seconds (for all subsequent stages) from filttered activity trace	At least 10%(ΔF/F)/second above baseline	>1.5 seconds	-	Treatment with tetrodotoxin (a voltage-gated sodium channels blocker)	In Rbp4-Cre somas and neurites, calcium events increased from E13.5 to E14.5, decreased from E14.5 to E15.5, remained low from E15.5 to E16.5, and increased from E16.5 to E17.5. Calcium activity also increased from E17.5 to E18.5 in somas but not in neurites. This study also suggested that voltage-gated sodium channels contribute to calcium activity increase in Rbp4-Cre neurons at E14.5 and E18.5.	Munz et al. (2023)
